# Supplementary material for: Detection of Genetic Variants Associated with Behavioural Response During Milking in Simmental Dual-Purpose Cows
Source: Animals (Basel). 2025 Jun 15;15(12):1766. doi: 10.3390/ani15121766 (PMC12189442; doi:10.3390/ani15121766)
Supplement: Supplementary file 1 [file animals-15-01766-s001.zip › Supplementary file S1.xlsx]

## Sheet: Sheet1
chr	trait	gene	start	end	sample_size	reference	Probe Set ID	Affy SNP ID	dbSNP RS ID	dbSNP Loctype	Chromosome	Physical Position	Position End	Strand	ChrX pseudo-autosomal region 1	Cytoband	Flank	Allele A	Allele B	Ref Allele	Alt Allele	Associated Gene	Genetic Map	Microsatellite	Allele Frequencies	Heterozygous Allele Frequencies	Number of individuals	In Hapmap	Strand Versus dbSNP	Probe Count	ChrX pseudo-autosomal region 2	Minor Allele	Minor Allele Frequency	OMIM	Biomedical	Annotation Notes	Ordered Alleles	Allele Count	genome	cdcb_id	cn_region	ilmn_id	module	submodule	abbreviation	trait_type
1	Milking temperament	GAP43	60856308	60957246	4,381 Holstein cows	[34]	AX-106730342	Affx-113718523	---	2	1	60862725	60862725	+	0	---	ATCACACAAACTTAAAAAAAAATGTGTGTACTCTG[A/G]CCTATGCTCAGAGGCCCACATCCAAGAATTAATTT	A	G	G	A	NM_203358 // intron // 0 // Bt.5457 // GAP43 // 281777 // growth associated protein 43	---	---	---	---	---	---	---	1	0	---	---	---	---	---	A // G	2	bosTau8	UA-IFASA-7336	---	UA-IFASA-7336	CDCB;ILMN	CDCB 45k	---	---
1	Milking temperament	GAP43	60856308	60957246	4,381 Holstein cows	[34]	AX-106754391	Affx-113720280	---	2	1	60889674	60889674	+	0	---	TATGACCCTCATTGTGGTCTAAGCCCAGTGGGATA[G/T]GGGTCCCAGTCCCCGGGCCCAGAACCTGTACCGGT	T	G	G	T	NM_203358 // intron // 0 // Bt.5457 // GAP43 // 281777 // growth associated protein 43	---	---	---	---	---	---	---	1	0	---	---	---	---	---	T // G	2	bosTau8	UA-IFASA-5504	---	UA-IFASA-5504	CDCB;ILMN	CDCB 45k	---	---
1	Milking temperament	GAP43	60856308	60957246	4,381 Holstein cows	[34]	AX-106726668	Affx-113726222	---	2	1	60930420	60930420	+	0	---	AGATCCAGAGCCCCTCTTCTGCTTCTGTTCCTTCC[A/C]TCTAAATGGACCTTCTCTGGCCTCTGAAGTATAGT	A	C	A	C	NM_203358 // intron // 0 // Bt.5457 // GAP43 // 281777 // growth associated protein 43	---	---	---	---	---	---	---	1	0	---	---	---	---	---	A // C	2	bosTau8	ARS-BFGL-NGS-63954	---	ARS-BFGL-NGS-63954	CDCB;ILMN	CDCB 45k	---	---
1	Milking temperament	GAP43	60856308	60957246	4,381 Holstein cows	[34]	AX-106733968	Affx-106499343	rs41255529	2	1	60956897	60956897	+	0	---	CACTCTGAAGTTTCCCTTCCTGTCCTGCTCACGTC[C/T]GTGAGTCTGTCCTCTCCCACCCACTGGCCCTCTTT	T	C	C	T	NM_203358 // UTR-3 // 0 // Bt.5457 // GAP43 // 281777 // growth associated protein 43	---	---	---	---	---	---	same	1	0	---	---	---	---	---	T // C	2	bosTau8	Hapmap57078-ss46526391	---	Hapmap57078-ss46526391	CDCB;ILMN	CDCB 45k	---	---
2	Milking temperament	KCNJ3	41361137	41491255	4,381 Holstein cows	[34]	AX-124382412	Affx-113729757	---	2	2	41386138	41386138	+	0	---	TTACATGCTATATTTCAACCATTTTAGTCTGCCTT[A/C]AAGGTGAACCTAGGTACCATGATGCACATGGTGGG	A	C	C	A	NM_001192624 // intron // 0 // Bt.87160 // KCNJ3 // 526088 // potassium inwardly-rectifying channel, subfamily J, member 3	---	---	---	---	---	---	---	1	0	---	---	---	---	---	A // C	2	bosTau8	Hapmap38483-BTA-25757	---	Hapmap38483-BTA-25757	CDCB;ILMN	CDCB 45k	---	---
2	Milking temperament	KCNJ3	41361137	41491255	4,381 Holstein cows	[34]	AX-169368665	Affx-257077087	rs135707219	2	2	41400819	41400819	+	0	---	CATATATGCACATACTCACACTCACACAAAGTCCA[A/G]GAATACATAGTCAAAGGTTAATAACAAGGCTTGGA	A	G	A	G	NM_001192624 // intron // 0 // Bt.87160 // KCNJ3 // 526088 // potassium inwardly-rectifying channel, subfamily J, member 3	---	---	---	---	---	---	same	1	0	---	---	---	---	---	A // G	2	bosTau8	Affx-257077087	---	---	Bos indicus;CDCB	---	---	---
2	Milking temperament	KCNJ3	41361137	41491255	4,381 Holstein cows	[34]	AX-117079894	Affx-106496446	rs42466998	2	2	41428478	41428478	+	0	---	AATTTCCTTGGGGGAATAAGGAAGTGGAAAGAAGT[A/G]CAGTTAGATCTTAGCAACTTATATTTTTAAAACAA	A	G	A	G	NM_001192624 // intron // 0 // Bt.87160 // KCNJ3 // 526088 // potassium inwardly-rectifying channel, subfamily J, member 3	---	---	---	---	---	---	same	1	0	---	---	---	---	---	A // G	2	bosTau8	BTB-01341517	---	BTB-01341517	CDCB;ILMN	CDCB 45k	---	---
2	Milking temperament	KCNJ3	41361137	41491255	4,381 Holstein cows	[34]	AX-117085897	Affx-115860272	rs110364981	2	2	41452021	41452021	+	0	---	AATTTCTCTCCTCTGATTTCTCCCTTATTCCCTTT[C/T]GTTTGTTTTACATACTTTAGACATTCATCAAAGTG	T	C	T	C	NM_001192624 // intron // 0 // Bt.87160 // KCNJ3 // 526088 // potassium inwardly-rectifying channel, subfamily J, member 3	---	---	---	---	---	---	same	1	0	---	---	---	---	---	T // C	2	bosTau8	BovineHD0200012034	---	---	CDCB	CDCB 45k	---	---
2	Milking temperament	KCNJ3	41361137	41491255	4,381 Holstein cows	[34]	AX-124379108	Affx-139996318	rs109455554	2	2	41465274	41465274	+	0	---	CTATATAGTCCCTGTATTTTACACCCCTAAGTCTG[C/T]AATTTCCTCATCTTAAGTGTCATCATCTTCAGACA	T	C	T	C	NM_001192624 // intron // 0 // Bt.87160 // KCNJ3 // 526088 // potassium inwardly-rectifying channel, subfamily J, member 3	---	---	---	---	---	---	reverse	1	0	---	---	---	---	---	T // C	2	bosTau8	ARS-BFGL-BAC-41557	---	ARS-BFGL-BAC-41557	CDCB;ILMN	CDCB 45k	---	---
3	Milking temperament	CD2	26584423	26598906	4,381 Holstein cows	[34]	AX-106732157	Affx-139994998	---	2	3	26589623	26589623	+	0	---	ATTGCTTTTTCCTCACTCTCATGACCAGGCACTTT[C/T]CAAAGACAGGATCCATGTTTCATGTGTCCAGCCCA	T	C	C	T	NM_001011676 // intron // 0 // Bt.45674 // CD2 // 497022 // CD2 molecule	---	---	---	---	---	---	---	1	0	---	---	---	---	---	T // C	2	bosTau8	Hapmap53614-rs29011537	---	Hapmap53614-rs29011537	CDCB;ILMN	CDCB 45k	---	---
3	Milking temperament	IGSF3	26735793	26817441	4,381 Holstein cows	[34]	AX-106759068	Affx-113716605	---	2	3	26738133	26738133	+	0	---	TGCTGGCTGTTGATTGTGAGCTCTGCTGGGACTCT[G/T]CACTGGAGTACCCTCCTCGTGGCCTCTTCCTGGGC	T	G	T	G	NM_001192700 // intron // 0 // Bt.94773 // IGSF3 // 530939 // immunoglobulin superfamily, member 3	---	---	---	---	---	---	---	1	0	---	---	---	---	---	T // G	2	bosTau8	ARS-BFGL-NGS-105342	---	ARS-BFGL-NGS-105342	CDCB;ILMN	CDCB 45k	---	---
3	Milking temperament	IGSF3	26735793	26817441	4,381 Holstein cows	[34]	AX-124384558	Affx-113715181	rs43710736	2	3	26797308	26797308	+	0	---	AGCATCGTGTCTCGCTCCAGCCAGGACTCCCGCTT[C/T]GCCGTGGCCTGGTACTCCCTGAGGACTAAAGCTGG	T	C	C	T	NM_001192700 // synon // 0 // Bt.94773 // IGSF3 // 530939 // immunoglobulin superfamily, member 3	---	---	---	---	---	---	same	1	0	---	---	---	---	---	T // C	2	bosTau8	BTA-67015-no-rs	---	BTA-67015-no-rs	CDCB;ILMN	CDCB 45k	---	---
6	Flight speed	BTC	91430305	91480129	1,057 Beef compostie steers age 223-317 days	[34]	AX-117080664	Affx-115872536	---	2	6	91433227	91433227	+	0	---	GGGAATTGTAACTGAGCCAGACCCTATGGGGACTT[C/T]CTGAGACCTGCCTTCACCCGTATCCTCTGCTTTAT	T	C	C	T	NM_173896 // intron // 0 // Bt.236 // BTC // 280737 // betacellulin	---	---	---	---	---	---	---	1	0	---	---	---	---	---	T // C	2	bosTau8	Hapmap40845-BTA-97263	---	Hapmap40845-BTA-97263	CDCB;ILMN	CDCB 45k	---	---
6	Flight speed	BTC	91430305	91480129	1,057 Beef compostie steers age 223-317 days	[34]	AX-169363175	Affx-257075961	rs42606222	2	6	91450833	91450833	+	0	---	ATCCTTCCATTCCAGAGATATTTATCAAGAAAAAG[A/G]AAAAGTTAATCTTATGACAAAAGAATGATTAGTCC	A	G	G	A	NM_173896 // intron // 0 // Bt.236 // BTC // 280737 // betacellulin	---	---	---	---	---	---	reverse	1	0	---	---	---	---	---	A // G	2	bosTau8	Affx-257075961	---	---	Bos indicus;CDCB	---	---	---
8	Milking temperament	NXNL2	91124599	91132281	4,381 Holstein cows	[34]	AX-106728862	Affx-106539860	rs110077152	2	8	91125290	91125290	+	0	---	AGTGACTGCACACCTGTCCGGGCCCCCTGGAGACC[C/T]GCCCTCTGCTCAACTGGAGAAATTCTGGAAGATGT	T	C	T	C	NM_001192693 // UTR-3 // 0 // Bt.8481 // NXNL2 // 530279 // nucleoredoxin-like 2	---	---	---	---	---	---	same	1	0	---	---	---	---	---	T // C	2	bosTau8	ARS-BFGL-NGS-54525	---	---	CDCB	CDCB 45k	---	---
8	Milking temperament	GRIN3A	92945058	93145524	4,381 Holstein cows	[34]	AX-106735435	Affx-113715797	---	2	8	92972234	92972234	+	0	---	CATCCTGGCTCACAGTGCTTGAGACCCATCCTCGT[C/T]TGGGGAGTCTGAGGGGCCTAAGGTCTGGCTGGGTC	T	C	C	T	NM_001191535 // intron // 0 // Bt.111541 // GRIN3A // 100295209 // glutamate receptor, ionotropic, N-methyl-D-aspartate 3A	---	---	---	---	---	---	---	1	0	---	---	---	---	---	T // C	2	bosTau8	ARS-BFGL-NGS-64799	---	ARS-BFGL-NGS-64799	CDCB;ILMN	CDCB 45k	---	---
8	Milking temperament	GRIN3A	92945058	93145524	4,381 Holstein cows	[34]	AX-115107865	Affx-113742879	---	2	8	93055587	93055587	+	0	---	AAACATACATTAAACTTTAGATCTGTCCAACACGA[A/G]GACTTTGCTCTTTGTTTCACAGTACATTGTCCCTT	A	G	G	A	NM_001191535 // intron // 0 // Bt.111541 // GRIN3A // 100295209 // glutamate receptor, ionotropic, N-methyl-D-aspartate 3A	---	---	---	---	---	---	---	1	0	---	---	---	---	---	A // G	2	bosTau8	BTB-00488829	---	BTB-00488829	CDCB;ILMN	CDCB 45k	---	---
8	Milking temperament	GRIN3A	92945058	93145524	4,381 Holstein cows	[34]	AX-106735009	Affx-106501405	rs110380216	2	8	93145137	93145137	+	0	---	CAGTCCTTCTACTCGGTTCAGATTGTCCACGGCGA[A/C]GAGGAGGGCGTCCCGAGGCCAAAGGGTCTCGGCCC	A	C	A	C	NM_001191535 // missense // 0 // Bt.111541 // GRIN3A // 100295209 // glutamate receptor, ionotropic, N-methyl-D-aspartate 3A	---	---	---	---	---	---	reverse	1	0	---	---	---	---	---	A // C	2	bosTau8	ARS-BFGL-NGS-3646	---	ARS-BFGL-NGS-3646	CDCB;ILMN	CDCB 45k	---	---
9	Milking temperament	TBC1D32	30195129	30400435	4,381 Holstein cows	[34]	AX-185123075	Affx-47623856	rs133017529	2	9	30220264	30220264	+	0	---	GGTATTATTTAAATTGCTTTGGCAAGAGAAAGTTT[C/T]TTTCCTTTTCCAAAACAGCTTATGGTCTACTATAA	T	C	C	T	NM_001205972 // upstream // 1872623 // Bt.46510 // LOC530027 // 530027 // mannosyl-oligosaccharide 1,2-alpha-mannosidase IA-like /// NM_174068 // upstream // 79471 // Bt.15972 // GJA1 // 281193 // gap junction protein, alpha 1, 43kDa	---	---	---	---	---	---	same	1	0	---	---	---	---	---	T // C	2	bosTau8	Affx-47623856	---	---	Bos indicus;CDCB	---	---	---
9	Milking temperament	TBC1D32	30195129	30400435	4,381 Holstein cows	[34]	AX-117079568	Affx-106525088	rs111001825	2	9	30229901	30229901	+	0	---	AAATGTGTTTAATGCCTGAATGCTGGTGACTTCCT[A/G]TGGAACTGACCACTGCCTTTGAACTATACTAATAT	A	G	G	A	NM_001205972 // upstream // 1862986 // Bt.46510 // LOC530027 // 530027 // mannosyl-oligosaccharide 1,2-alpha-mannosidase IA-like /// NM_174068 // upstream // 89108 // Bt.15972 // GJA1 // 281193 // gap junction protein, alpha 1, 43kDa	---	---	---	---	---	---	same	1	0	---	---	---	---	---	A // G	2	bosTau8	Hapmap24843-BTA-146394	---	Hapmap24843-BTA-146394	CDCB;ILMN	CDCB 45k	---	---
9	Milking temperament	TBC1D32	30195129	30400435	4,381 Holstein cows	[34]	AX-185123076	Affx-47624235	rs444489666	2	9	30338776	30338776	+	0	---	ATGGAAAGTATAAAAATTCCATTTAATGCTGTTCA[G/T]TTGTCTTTTACCTAACATATCAAGATGCATTTAAC	T	G	G	T	NM_001205972 // upstream // 1754111 // Bt.46510 // LOC530027 // 530027 // mannosyl-oligosaccharide 1,2-alpha-mannosidase IA-like /// NM_174068 // upstream // 197983 // Bt.15972 // GJA1 // 281193 // gap junction protein, alpha 1, 43kDa	---	---	---	---	---	---	same	1	0	---	---	---	---	---	T // G	2	bosTau8	Affx-47624235	---	---	Bos indicus;CDCB	---	---	---
9	Milking temperament	RARS2	63225447	63299357	4,381 Holstein cows	[34]	AX-124344660	Affx-113715144	rs42246543	2	9	63285320	63285320	+	0	---	TAACTTGGATTTGAAGAACATGTTTCATAGGTAAA[C/G]TGTAGTTGAAATCTCGTTTTCGACTCGGTGTGTTA	C	G	G	C	NM_001075878 // intron // 0 // Bt.16559 // RARS2 // 525894 // arginyl-tRNA synthetase 2, mitochondrial	---	---	---	---	---	---	same	2	0	---	---	---	---	---	C // G	2	bosTau8	BTB-01087475	---	BTB-01087475	CDCB;ILMN	CDCB 45k	---	---
9	Milking temperament	RPS6KA2	102918982	103074109	4,381 Holstein cows	[34]	AX-106760336	Affx-113721733	---	2	9	102996425	102996425	+	0	---	TGTCCACTTTTTGTCTACTGTGAATTGACCGATGC[G/T]GCTATGAACATTCATGTACAAGTTTTTGTGTAGAC	T	G	T	G	NM_001192478 // intron // 0 // Bt.33477 // RPS6KA2 // 517953 // ribosomal protein S6 kinase, 90kDa, polypeptide 2	---	---	---	---	---	---	---	1	0	---	---	---	---	---	T // G	2	bosTau8	Hapmap52282-rs29018722	---	Hapmap52282-rs29018722	CDCB;ILMN	CDCB 45k	---	---
9	Milking temperament	RPS6KA2	102918982	103074109	4,381 Holstein cows	[34]	AX-106740055	Affx-113731452	---	2	9	103043592	103043592	+	0	---	CTCGAGGATGGAAAACCTCCGTGTGTGTTAGCAGA[A/G]TGCTTTCAGACGGGCCACAGCAGGGCTGCTGCTGT	A	G	G	A	NM_001192478 // intron // 0 // Bt.33477 // RPS6KA2 // 517953 // ribosomal protein S6 kinase, 90kDa, polypeptide 2	---	---	---	---	---	---	---	1	0	---	---	---	---	---	A // G	2	bosTau8	ARS-BFGL-NGS-114800	---	ARS-BFGL-NGS-114800	CDCB;ILMN	CDCB 45k	---	---
10	Milking temperament	NEO1	19795806	19959384	4,381 Holstein cows	[34]	AX-185109878	Affx-38683804	rs436241721	2	10	19924621	19924621	+	0	---	ACCCTGAAAGCATTTAACAACGTAGGTGAAGGCAT[C/T]CCCTTGTACGAGAGTGCTGTGACCAGACCTCACAC	T	C	T	C	NM_001076199 // downstream // 281309 // Bt.45355 // NPTN // 540039 // neuroplastin /// NM_001082438 // upstream // 514678 // Bt.77006 // ADPGK // 518158 // ADP-dependent glucokinase	---	---	---	---	---	---	same	1	0	---	---	---	---	---	T // C	2	bosTau8	Affx-38683804	---	---	Bos indicus;CDCB	---	---	---
10	Milking temperament	NEO1	19795806	19959384	4,381 Holstein cows	[34]	AX-124375241	Affx-106502999	rs41618564	2	10	19924813	19924813	+	0	---	GAGGCCTCATAGGAGGGTAAATGGGCTTTCAACAC[A/G]GAAAGTTCTGTTAAATCCTGCTTTGCTTTTTAGAA	A	G	G	A	NM_001076199 // downstream // 281117 // Bt.45355 // NPTN // 540039 // neuroplastin /// NM_001082438 // upstream // 514870 // Bt.77006 // ADPGK // 518158 // ADP-dependent glucokinase	---	---	---	---	---	---	same	1	0	---	---	---	---	---	A // G	2	bosTau8	Hapmap49474-BTA-117913	---	Hapmap49474-BTA-117913	CDCB;ILMN	CDCB 45k	---	---
10	Milking temperament	NEO1	19795806	19959384	4,381 Holstein cows	[34]	AX-124379516	Affx-106511168	rs41601334	2	10	19950788	19950788	+	0	---	CACCTGCTTGCTTGAACGTGGTGAGGAGAATGCTG[C/T]AGAACAAAGGCCCTCTATTGTATTGCCTGGGATTT	T	C	C	T	NM_001076199 // downstream // 255142 // Bt.45355 // NPTN // 540039 // neuroplastin /// NM_001082438 // upstream // 540845 // Bt.77006 // ADPGK // 518158 // ADP-dependent glucokinase	---	---	---	---	---	---	reverse	1	0	---	---	---	---	---	T // C	2	bosTau8	ARS-BFGL-NGS-103140	---	ARS-BFGL-NGS-103140	CDCB;ILMN	CDCB 45k	---	---
10	Milking temperament	HCN4	19980212	20021927	4,381 Holstein cows	[34]	AX-117080847	Affx-115873482	rs109264431	2	10	19983931	19983931	+	0	---	ATGAGGGTGAGGTCCAAAGAGGCATCAAGTAGTGT[A/G]GGGCTTAAGAAGGAGCTGGGGGCTGATTATACTAT	A	G	A	G	NM_001076199 // downstream // 221999 // Bt.45355 // NPTN // 540039 // neuroplastin /// NM_001082438 // upstream // 573988 // Bt.77006 // ADPGK // 518158 // ADP-dependent glucokinase	---	---	---	---	---	---	same	1	0	---	---	---	---	---	A // G	2	bosTau8	BovineHD1000006530	---	---	CDCB	CDCB 45k	---	---
10	Milking temperament	HCN4	19980212	20021927	4,381 Holstein cows	[34]	AX-115119894	Affx-113742088	---	2	10	20008636	20008636	+	0	---	AGCAGACAGTGCAGCAGAGACGCTCTCTAGTGTCC[A/G]GATACCTGGCGGTGTGGCCTTGGACAAATCCCTCA	A	G	A	G	NM_001076199 // downstream // 197294 // Bt.45355 // NPTN // 540039 // neuroplastin /// NM_001082438 // upstream // 598693 // Bt.77006 // ADPGK // 518158 // ADP-dependent glucokinase	---	---	---	---	---	---	---	1	0	---	---	---	---	---	A // G	2	bosTau8	ARS-BFGL-NGS-38535	---	ARS-BFGL-NGS-38535	CDCB;ILMN	CDCB 45k	---	---
15	Temperament and habituation	ADCY2	65505171	65653865	130 beef calves	[63]	AX-106748266	Affx-113731705	---	2	15	65530435	65530435	+	0	---	GGCCAGAGTGGGCCAGCCGTGTGACAGCCCTGCCC[G/T]CAGAGAAGAGCATTTCCAAGCAGAGGGCACAGCAA	T	G	T	G	NM_001098031 // intron // 0 // Bt.9272 // NAT10 // 515001 // N-acetyltransferase 10 (GCN5-related)	---	---	---	---	---	---	---	1	0	---	---	---	---	---	T // G	2	bosTau8	ARS-BFGL-NGS-105277	---	ARS-BFGL-NGS-105277	CDCB;ILMN	CDCB 45k	---	---
15	Temperament and habituation	ADCY2	65505171	65653865	130 beef calves	[63]	AX-169497954	Affx-106535877	rs41777864	2	15	65530435	65530435	+	0	---	GGCCAGAGTGGGCCAGCCGTGTGACAGCCCTGCCC[G/T]CAGAGAAGAGCATTTCCAAGCAGAGGGCACAGCAA	T	G	T	G	NM_001098031 // intron // 0 // Bt.9272 // NAT10 // 515001 // N-acetyltransferase 10 (GCN5-related)	---	---	---	---	---	---	reverse	1	0	---	---	---	---	---	T // G	2	bosTau8	Affx-106535877	---	---	Bos indicus;CDCB;ILMN	---	---	---
15	Temperament and habituation	ADCY2	65505171	65653865	130 beef calves	[63]	AX-124383286	Affx-106516065	rs41778966	2	15	65558890	65558890	+	0	---	CAGCCCCCTTTCTGGCAGGCCAATGCACCTGATGC[A/C]TGGCAGGCACTCCCTCTCTGCAGCTCAGCGCAGCC	A	C	C	A	NM_001035386 // upstream // 220435 // Bt.48925 // CAT // 531682 // catalase /// NM_001098031 // downstream // 17682 // Bt.9272 // NAT10 // 515001 // N-acetyltransferase 10 (GCN5-related)	---	---	---	---	---	---	same	1	0	---	---	---	---	---	A // C	2	bosTau8	ARS-BFGL-NGS-109573	---	ARS-BFGL-NGS-109573	CDCB;ILMN	CDCB 45k	---	---
15	Temperament and habituation	ADCY2	65505171	65653865	130 beef calves	[63]	AX-106730421	Affx-113730059	---	2	15	65590902	65590902	+	0	---	ATCAGTCCAGGGTCAACAAGCCCCGCTGCACTCCA[A/G]GGCCAGACCTTCCTCCATCTGAATGCACAGTCCTC	A	G	A	G	NM_001035386 // upstream // 188423 // Bt.48925 // CAT // 531682 // catalase /// NM_001098031 // downstream // 49694 // Bt.9272 // NAT10 // 515001 // N-acetyltransferase 10 (GCN5-related)	---	---	---	---	---	---	---	1	0	---	---	---	---	---	A // G	2	bosTau8	ARS-BFGL-NGS-82082	---	ARS-BFGL-NGS-82082	CDCB;ILMN	CDCB 45k	---	---
15	Temperament and habituation	ADCY2	65505171	65653865	130 beef calves	[63]	AX-115111637	Affx-113722792	rs110441392	2	15	65625591	65625591	+	0	---	AATGAGTCTCTAAATTGACCTCAAAACTCTTTGTC[A/C]CCCTCCATACCCACACCTCTCTGGCCACATCACAC	A	C	A	C	NM_001035386 // upstream // 153734 // Bt.48925 // CAT // 531682 // catalase /// NM_001098031 // downstream // 84383 // Bt.9272 // NAT10 // 515001 // N-acetyltransferase 10 (GCN5-related)	---	---	---	---	---	---	reverse	1	0	---	---	---	---	---	A // C	2	bosTau8	ARS-BFGL-NGS-81072	---	---	CDCB	CDCB 45k	---	---
15	Temperament and habituation	ADCY2	65505171	65653865	130 beef calves	[63]	AX-115113189	Affx-113713833	---	2	15	65647604	65647604	+	0	---	CACCCCCACAAGCTGCCCCAGCAGATCTGTCTTTC[C/T]CCACCAGCCTTGACAAATTATAAGGCCCCACAGCA	T	C	T	C	NM_001035386 // upstream // 131721 // Bt.48925 // CAT // 531682 // catalase /// NM_001098031 // downstream // 106396 // Bt.9272 // NAT10 // 515001 // N-acetyltransferase 10 (GCN5-related)	---	---	---	---	---	---	---	1	0	---	---	---	---	---	T // C	2	bosTau8	ARS-BFGL-NGS-119900	---	ARS-BFGL-NGS-119900	CDCB;ILMN	CDCB 45k	---	---
16	Milking temperament	KCTD3	19500371	19567831	4,381 canadian holstein cows	[34]	AX-185112924	Affx-40881577	rs132871916	2	16	19501245	19501245	+	0	---	CTCTGTTTGAAGGAAGGGGTGGTTACCGTTTTAGG[C/T]TAGTTCAGAGATAAGCCATGAAGCGCCGTGAATTC	T	C	C	T	NM_001191424 // intron // 0 // Bt.42827 // KCTD3 // 505221 // potassium channel tetramerization domain containing 3	---	---	---	---	---	---	same	1	0	---	---	---	---	---	T // C	2	bosTau8	Affx-40881577	---	---	Bos indicus;CDCB	---	---	---
16	Milking temperament	KCTD3	19500371	19567831	4,381 canadian holstein cows	[34]	AX-106742438	Affx-106540973	rs41609272	2	16	19516867	19516867	+	0	---	CTTTTTATTTGGCTGAGAGGTAGGATTCTTAGTTC[A/G]GAATTACTGTATGAAGTGAGAAATGTTGATGACGG	A	G	G	A	NM_001191424 // intron // 0 // Bt.42827 // KCTD3 // 505221 // potassium channel tetramerization domain containing 3	---	---	---	---	---	---	reverse	1	0	---	---	---	---	---	A // G	2	bosTau8	Hapmap50635-BTA-26852	---	Hapmap50635-BTA-26852	CDCB;ILMN	CDCB 45k	---	---
16	Milking temperament	USH2A	19573856	20502175	4,381 canadian holstein cows	[34]	AX-115117681	Affx-113748702	---	2	16	19576730	19576730	+	0	---	CAGTAGAGTGAGGGTGAGGGGTAGCAAGGTAAGCT[C/T]CTCATGGCCATCAGCACAGAACCTCCTCGACAACT	T	C	C	T	NM_001191425 // intron // 0 // Bt.105922 // USH2A // 100296635 // Usher syndrome 2A (autosomal recessive, mild)	---	---	---	---	---	---	---	1	0	---	---	---	---	---	T // C	2	bosTau8	ARS-BFGL-NGS-108639	---	ARS-BFGL-NGS-108639	CDCB;ILMN	CDCB 45k	---	---
16	Milking temperament	USH2A	19573856	20502175	4,381 canadian holstein cows	[34]	AX-185112925	Affx-40882290	rs110056231	2	16	19682745	19682745	+	0	---	GCACAGAATTGCTGATCCCTCATCTATGGTCTGTT[C/T]TTCTCCATTGCCCTTATCATTCATATATACACATA	T	C	C	T	NM_001191425 // intron // 0 // Bt.105922 // USH2A // 100296635 // Usher syndrome 2A (autosomal recessive, mild)	---	---	---	---	---	---	same	1	0	---	---	---	---	---	T // C	2	bosTau8	Affx-40882290	---	---	Bos indicus;CDCB	---	---	---
16	Milking temperament	USH2A	19573856	20502175	4,381 canadian holstein cows	[34]	AX-106729338	Affx-113722447	---	2	16	19712926	19712926	+	0	---	ATAAAGTATTATGTTAACCCCAAATTTATCCACAA[A/G]AATAGTTGGAGGATGCAGCCTGGTTAAATATTCAG	A	G	G	A	NM_001191425 // intron // 0 // Bt.105922 // USH2A // 100296635 // Usher syndrome 2A (autosomal recessive, mild)	---	---	---	---	---	---	---	1	0	---	---	---	---	---	A // G	2	bosTau8	Hapmap42200-BTA-40314	---	Hapmap42200-BTA-40314	CDCB;ILMN	CDCB 45k	---	---
16	Milking temperament	USH2A	19573856	20502175	4,381 canadian holstein cows	[34]	AX-185112926	Affx-40882661	rs385024431	2	16	19786635	19786635	+	0	---	TCGGAATGATGCTGTCAGGTCTTAATGAACAAGCA[C/T]GTTTCTGCCTCTTTTCTGCTTGCAAGAATAACATT	T	C	C	T	NM_001191425 // intron // 0 // Bt.105922 // USH2A // 100296635 // Usher syndrome 2A (autosomal recessive, mild)	---	---	---	---	---	---	same	1	0	---	---	---	---	---	T // C	2	bosTau8	Affx-40882661	---	---	Bos indicus;CDCB	---	---	---
16	Milking temperament	USH2A	19573856	20502175	4,381 canadian holstein cows	[34]	AX-106743265	Affx-113734057	---	2	16	19828569	19828569	+	0	---	GAATGATTCCAGATAAGGAGCTGAATGATGGCAGT[C/T]GTGGCCAAATAAGAATAAAATATGCTAAGAAAAAT	T	C	C	T	NM_001191425 // intron // 0 // Bt.105922 // USH2A // 100296635 // Usher syndrome 2A (autosomal recessive, mild)	---	---	---	---	---	---	---	1	0	---	---	---	---	---	T // C	2	bosTau8	ARS-BFGL-NGS-33988	---	ARS-BFGL-NGS-33988	CDCB;ILMN	CDCB 45k	---	---
16	Milking temperament	USH2A	19573856	20502175	4,381 canadian holstein cows	[34]	AX-106723945	Affx-115870136	---	2	16	19882683	19882683	+	0	---	ACAGGATGAATACTAACATGGCCCTCCTTTCTCTT[C/T]CTTGGGGTGCTCTTTACCTATATGCTCATTTTTTG	T	C	T	C	NM_001191425 // intron // 0 // Bt.105922 // USH2A // 100296635 // Usher syndrome 2A (autosomal recessive, mild)	---	---	---	---	---	---	---	1	0	---	---	---	---	---	T // C	2	bosTau8	Hapmap40729-BTA-40319	---	Hapmap40729-BTA-40319	CDCB;ILMN;ISAG parentage	CDCB 45k	---	---
16	Milking temperament	USH2A	19573856	20502175	4,381 canadian holstein cows	[34]	AX-117081052	Affx-115870136	---	2	16	19882683	19882683	+	0	---	ACAGGATGAATACTAACATGGCCCTCCTTTCTCTT[C/T]CTTGGGGTGCTCTTTACCTATATGCTCATTTTTTG	T	C	T	C	NM_001191425 // intron // 0 // Bt.105922 // USH2A // 100296635 // Usher syndrome 2A (autosomal recessive, mild)	---	---	---	---	---	---	---	1	0	---	---	---	---	---	T // C	2	bosTau8	Hapmap40729-BTA-40319	---	Hapmap40729-BTA-40319	CDCB;ILMN;ISAG parentage	CDCB 45k	---	---
16	Milking temperament	USH2A	19573856	20502175	4,381 canadian holstein cows	[34]	AX-171444340	Affx-277079551	rs41796171	2	16	19922188	19922188	+	0	---	TGCGTAGTTTAAGACACATGCTTCTTTGATAAAGT[C/T]AAATGTGAATGAGATTCAAGTCTTTTCTTGTGGAT	T	C	C	T	NM_001191425 // intron // 0 // Bt.105922 // USH2A // 100296635 // Usher syndrome 2A (autosomal recessive, mild)	---	---	---	---	---	---	reverse	1	0	---	---	---	---	---	T // C	2	bosTau8	Affx-277079551	---	---	Bos indicus;CDCB	---	---	---
16	Milking temperament	USH2A	19573856	20502175	4,381 canadian holstein cows	[34]	AX-115112548	Affx-113714944	rs110743197	2	16	20024651	20024651	+	0	---	GGTCAATGAGATACTTCTTGATTTGCCAAGAGCCT[A/C]CCTCTCACGCCTTCCATACACTGGCCATTTCTGTC	A	C	A	C	NM_001191425 // intron // 0 // Bt.105922 // USH2A // 100296635 // Usher syndrome 2A (autosomal recessive, mild)	---	---	---	---	---	---	reverse	1	0	---	---	---	---	---	A // C	2	bosTau8	ARS-BFGL-NGS-58664	---	---	CDCB	CDCB 45k	---	---
16	Milking temperament	USH2A	19573856	20502175	4,381 canadian holstein cows	[34]	AX-185112927	Affx-40883445	rs132953199	2	16	20032697	20032697	+	0	---	TGGTTGCTACTCATGTGGATTAGTTTGCAGGAGGC[A/C]GAGATCACCTACTTGAAGTGAGGGCAGTAAATAAG	A	C	A	C	NM_001191425 // intron // 0 // Bt.105922 // USH2A // 100296635 // Usher syndrome 2A (autosomal recessive, mild)	---	---	---	---	---	---	same	1	0	---	---	---	---	---	A // C	2	bosTau8	Affx-40883445	---	---	Bos indicus;CDCB	---	---	---
16	Milking temperament	USH2A	19573856	20502175	4,381 canadian holstein cows	[34]	AX-124385747	Affx-139994644	---	2	16	20056325	20056325	+	0	---	CTGAGTTGTGAAGTCATTATGGACCCAGTGGATGG[A/C]GAGTAGGTTTAATTTTGTGCCCTCTAAAGACATGC	A	C	A	C	NM_001191425 // intron // 0 // Bt.105922 // USH2A // 100296635 // Usher syndrome 2A (autosomal recessive, mild)	---	---	---	---	---	---	---	1	0	---	---	---	---	---	A // C	2	bosTau8	Hapmap60631-rs29014612	---	Hapmap60631-rs29014612	CDCB;ILMN	CDCB 45k	---	---
16	Milking temperament	USH2A	19573856	20502175	4,381 canadian holstein cows	[34]	AX-106729770	Affx-106514396	rs41604784	2	16	20077937	20077937	+	0	---	ATAGGTGAAGCACAGTGTTGGAACTGTGACTGTTA[C/T]ATCAAATTAACAAGACAGGTATTAGTGGAGACTTT	T	C	T	C	NM_001191425 // intron // 0 // Bt.105922 // USH2A // 100296635 // Usher syndrome 2A (autosomal recessive, mild)	---	---	---	---	---	---	reverse	1	0	---	---	---	---	---	T // C	2	bosTau8	BTA-40330-no-rs	---	BTA-40330-no-rs	CDCB;ILMN	CDCB 45k	---	---
16	Milking temperament	USH2A	19573856	20502175	4,381 canadian holstein cows	[34]	AX-106757017	Affx-113744971	---	2	16	20099741	20099741	+	0	---	TCTGACTTTACTTTTCAGGCCAATAAAACAGGACA[A/G]CCTCAAGGGAAGCATCATGAACGTAAGGAATGAGA	A	G	G	A	NM_001191425 // intron // 0 // Bt.105922 // USH2A // 100296635 // Usher syndrome 2A (autosomal recessive, mild)	---	---	---	---	---	---	---	1	0	---	---	---	---	---	A // G	2	bosTau8	ARS-BFGL-NGS-60500	---	ARS-BFGL-NGS-60500	CDCB;ILMN	CDCB 45k	---	---
16	Milking temperament	USH2A	19573856	20502175	4,381 canadian holstein cows	[34]	AX-124379596	Affx-106512237	rs110193515	2	16	20122425	20122425	+	0	---	TGCAGGACACCCAGCACATTTGGTTCCTGCTTTTT[G/T]GGCCTCCAACTGAAAAAGGAGAGATATTCCAATAA	T	G	G	T	NM_001191425 // intron // 0 // Bt.105922 // USH2A // 100296635 // Usher syndrome 2A (autosomal recessive, mild)	---	---	---	---	---	---	reverse	1	0	---	---	---	---	---	T // G	2	bosTau8	ARS-BFGL-NGS-108799	---	---	CDCB	---	---	---
16	Milking temperament	USH2A	19573856	20502175	4,381 canadian holstein cows	[34]	AX-106742629	Affx-113742254	---	2	16	20182187	20182187	+	0	---	GAAAGAATGGGGATGCTCCTGAAGATTCATGGAAG[C/T]CAGT	T	C	T	C	NM_001191425 // intron // 0 // Bt.105922 // USH2A // 100296635 // Usher syndrome 2A (autosomal recessive, mild)	---	---	---	---	---	---	---	1	0	---	---	---	---	---	T // C	2	bosTau8	BTA-40310-no-rs	---	BTA-40310-no-rs	CDCB;ILMN	CDCB 45k	---	---
16	Milking temperament	USH2A	19573856	20502175	4,381 canadian holstein cows	[34]	AX-181634222	Affx-40884012	rs133940787	2	16	20206443	20206443	+	0	---	TGGGGAGGGCAAGAGGAGCCCAGAAACAGGCTGCT[G/T]CTTCTGACATACCATCAAAGTGACATCTGTCAGAT	T	G	G	T	NM_001191425 // intron // 0 // Bt.105922 // USH2A // 100296635 // Usher syndrome 2A (autosomal recessive, mild)	---	---	---	---	---	---	same	1	0	---	---	---	---	---	T // G	2	bosTau8	Affx-40884012	---	---	Bos indicus;CDCB	---	---	---
16	Milking temperament	USH2A	19573856	20502175	4,381 canadian holstein cows	[34]	AX-106720149	Affx-113735403	---	2	16	20232360	20232360	+	0	---	AAACTTCCCAGACGCTGCATCTGCCCCTAGCCCGT[A/G]CACCTCGGAGTCTAAGGCCGGCAAGGGAGGCCGCG	A	G	G	A	NM_001191425 // intron // 0 // Bt.105922 // USH2A // 100296635 // Usher syndrome 2A (autosomal recessive, mild)	---	---	---	---	---	---	---	1	0	---	---	---	---	---	A // G	2	bosTau8	ARS-BFGL-NGS-55834	---	ARS-BFGL-NGS-55834	CDCB;ILMN	CDCB 45k	---	---
16	Milking temperament	USH2A	19573856	20502175	4,381 canadian holstein cows	[34]	AX-106735289	Affx-106515617	rs108954365	2	16	20254692	20254692	+	0	---	CATATGACTGAGAGACTGAATGACCCTTGTGCTGA[C/T]AGAAAGAACACTGGCCATACCGTATCATGGAGAGT	T	C	T	C	NM_001191425 // intron // 0 // Bt.105922 // USH2A // 100296635 // Usher syndrome 2A (autosomal recessive, mild)	---	---	---	---	---	---	reverse	1	0	---	---	---	---	---	T // C	2	bosTau8	ARS-BFGL-NGS-23826	---	ARS-BFGL-NGS-23826	CDCB;ILMN	CDCB 45k	---	---
16	Milking temperament	USH2A	19573856	20502175	4,381 canadian holstein cows	[34]	AX-185112928	Affx-40884479	rs133729313	2	16	20332777	20332777	+	0	---	TCTTCTATTTCTAGTATGTAAAGCATATTTATCAT[A/G]AACAGGTTTTATATTTTTTCAGATGTTTTTCAATA	A	G	A	G	NM_001191425 // intron // 0 // Bt.105922 // USH2A // 100296635 // Usher syndrome 2A (autosomal recessive, mild)	---	---	---	---	---	---	same	1	0	---	---	---	---	---	A // G	2	bosTau8	Affx-40884479	---	---	Bos indicus;CDCB	---	---	---
16	Milking temperament	USH2A	19573856	20502175	4,381 canadian holstein cows	[34]	AX-106757679	Affx-106520598	rs41604790	2	16	20358990	20358990	+	0	---	TGAAATGTCATTGTCCTAGTGTACAATTCTGCCCC[A/C]AAATCAGATTCACCCCATGAGAGGTGGGGAGAGAG	A	C	A	C	NM_001191425 // intron // 0 // Bt.105922 // USH2A // 100296635 // Usher syndrome 2A (autosomal recessive, mild)	---	---	---	---	---	---	same	1	0	---	---	---	---	---	A // C	2	bosTau8	Hapmap39562-BTA-40351	---	Hapmap39562-BTA-40351	CDCB;ILMN	CDCB 45k	---	---
16	Milking temperament	USH2A	19573856	20502175	4,381 canadian holstein cows	[34]	AX-117086865	Affx-115881420	rs136642789	2	16	20404898	20404898	+	0	---	ATAGGGCCAGCAGTGACCGTCCAGTGAAATGTTTA[C/T]CTGAGGAAATCTTTATTAGCAATGCTGCTTTTCAG	T	C	C	T	NM_001191425 // intron // 0 // Bt.105922 // USH2A // 100296635 // Usher syndrome 2A (autosomal recessive, mild)	---	---	---	---	---	---	same	1	0	---	---	---	---	---	T // C	2	bosTau8	BovineHD1600005644	---	---	CDCB	CDCB 45k	---	---
16	Milking temperament	USH2A	19573856	20502175	4,381 canadian holstein cows	[34]	AX-117083179	Affx-113737194	---	2	16	20449555	20449555	+	0	---	CTGTTTCCTTGCTACCTCTGACTTGTCTTTATTAG[C/T]ATGTCCCTGTGCTCTCTGATCTAGCTACACTGCCC	T	C	C	T	NM_001191425 // intron // 0 // Bt.105922 // USH2A // 100296635 // Usher syndrome 2A (autosomal recessive, mild)	---	---	---	---	---	---	---	1	0	---	---	---	---	---	T // C	2	bosTau8	BTA-113850-no-rs	---	BTA-113850-no-rs	CDCB;ILMN	CDCB 45k	---	---
16	Milking temperament	USH2A	19573856	20502175	4,381 canadian holstein cows	[34]	AX-106757566	Affx-106540626	rs29018338	2	16	20472340	20472340	+	0	---	TCTTTTGCAATTGGTCAGGCAGTCATCAGCTGGTC[A/G]TAGAAGCCCCAAGATCCCATCTCGTCGCCCTAACG	A	G	A	G	NM_001191425 // intron // 0 // Bt.105922 // USH2A // 100296635 // Usher syndrome 2A (autosomal recessive, mild)	---	---	---	---	---	---	same	1	0	---	---	---	---	---	A // G	2	bosTau8	UA-IFASA-4860	---	UA-IFASA-4860	CDCB;ILMN	CDCB 45k	---	---
16	Milking temperament	USH2A	19573856	20502175	4,381 canadian holstein cows	[34]	AX-185112929	Affx-40884947	rs109622431	2	16	20478042	20478042	+	0	---	TGCAAGGGAATCTTGAATCAGCAACTTCTTGCATG[C/T]AAACACAGTTCGATTTTTAAGGAATAACTCAATAA	T	C	C	T	NM_001191425 // intron // 0 // Bt.105922 // USH2A // 100296635 // Usher syndrome 2A (autosomal recessive, mild)	---	---	---	---	---	---	same	1	0	---	---	---	---	---	T // C	2	bosTau8	Affx-40884947	---	---	Bos indicus;CDCB	---	---	---
16	Milking temperament	USH2A	19573856	20502175	4,381 canadian holstein cows	[34]	AX-124346381	Affx-139995229	---	2	16	20500260	20500260	+	0	---	TGTTTTGTTTGTTTTACTTATCTAGTACAAACACC[A/G]CGAAATTCCCCAATTCCCACAGGTATTTTAGTTTT	A	G	G	A	NM_001191425 // intron // 0 // Bt.105922 // USH2A // 100296635 // Usher syndrome 2A (autosomal recessive, mild)	---	---	---	---	---	---	---	1	0	---	---	---	---	---	A // G	2	bosTau8	ARS-BFGL-BAC-20659	---	ARS-BFGL-BAC-20659	CDCB;ILMN	CDCB 45k	---	---
17	Milking temperament	HSPB8	58405437	58418688	4,381 canadian holstein cows	[34]	AX-185113606	Affx-257153312	rs519573758	2	17	58405983	58405983	+	0	---	CTGCAAGATAAGATACAAAGTGAAATGTTATGTCC[C/T]CTTTTATTTGTTTTGCAACTGTAAAATGTGCAACA	T	C	C	T	NM_001014955 // UTR-3 // 0 // Bt.22526 // HSPB8 // 539524 // heat shock 22kDa protein 8	---	---	---	---	---	---	same	1	0	---	---	---	---	---	T // C	2	bosTau8	Affx-257153312	---	---	Bos indicus;CDCB	---	---	---
17	Milking temperament	HSPB8	58405437	58418688	4,381 canadian holstein cows	[34]	AX-124382917	Affx-106522346	rs41255322	2	17	58406042	58406042	+	0	---	AAATGTGCAACATTTTCATCATGATAGAAAAGGTA[A/G]AGAAGGGAAAACTCCCAGCATTTTGGCCTAATGCA	A	G	A	G	NM_001014955 // UTR-3 // 0 // Bt.22526 // HSPB8 // 539524 // heat shock 22kDa protein 8	---	---	---	---	---	---	reverse	1	0	---	---	---	---	---	A // G	2	bosTau8	Hapmap59412-ss46526180	---	Hapmap59412-ss46526180	CDCB;ILMN	CDCB 45k	---	---
17	Milking temperament	SRRM4	58438110	58477522	4,381 canadian holstein cows	[34]	AX-115114414	Affx-113717821	rs41573424	2	17	58438656	58438656	+	0	---	GAGAGCATCCAGCTGGCCACAGAATCTACATCTCA[A/G]CTTTAATCACAGTTTTGTTTTGCTATTTTTATTTT	A	G	G	A	NM_001014955 // upstream // 19968 // Bt.22526 // HSPB8 // 539524 // heat shock 22kDa protein 8 /// NM_001098891 // downstream // 655680 // Bt.70887 // SUDS3 // 506646 // suppressor of defective silencing 3 homolog (S. cerevisiae)	---	---	---	---	---	---	same	1	0	---	---	---	---	---	A // G	2	bosTau8	BTA-25627-no-rs	---	BTA-25627-no-rs	CDCB;ILMN	CDCB 45k	---	---
17	Milking temperament	SRRM4	58438110	58477522	4,381 canadian holstein cows	[34]	AX-124378587	Affx-139996090	---	2	17	58471380	58471380	+	0	---	CAGTGGGCATGCTTGGACAGGTGGTGGACATAATC[C/T]GTGAGACCAAACTGAGTAGAGACCATTCTGGCAAC	T	C	T	C	NM_001014955 // upstream // 52692 // Bt.22526 // HSPB8 // 539524 // heat shock 22kDa protein 8 /// NM_001098891 // downstream // 622956 // Bt.70887 // SUDS3 // 506646 // suppressor of defective silencing 3 homolog (S. cerevisiae)	---	---	---	---	---	---	---	1	0	---	---	---	---	---	T // C	2	bosTau8	Hapmap36184-SCAFFOLD281013_11223	---	Hapmap36184-SCAFFOLD281013_11223	CDCB;ILMN	CDCB 45k	---	---
21	Milking temperament	OTUD7A	30667805	30753716	4,381 canadian holstein cows	[34]	AX-106763301	Affx-106539452	rs41662778	2	21	30671618	30671618	+	0	---	TTGGTGCCCAGTTCCACGAGATTTGCCCTGATGCT[C/T]CTCCAGTGGCTTTGGCCATGGCAGTGGCTGGCCTG	T	C	T	C	NM_001206968 // intron // 0 // Bt.63329 // OTUD7A // 789946 // OTU domain containing 7A	---	---	---	---	---	---	reverse	1	0	---	---	---	---	---	T // C	2	bosTau8	ARS-BFGL-NGS-61681	---	ARS-BFGL-NGS-61681	CDCB;ILMN	CDCB 45k	---	---
21	Milking temperament	OTUD7A	30667805	30753716	4,381 canadian holstein cows	[34]	AX-115116312	Affx-113732800	---	2	21	30730970	30730970	+	0	---	GCAGAGCCAGGCCTCGCATCAGGGTCCCTATACTC[A/G]TCAGATCCCAAGGGCTGGGTCCACACTTCCTTCCC	A	G	A	G	NM_001206968 // intron // 0 // Bt.63329 // OTUD7A // 789946 // OTU domain containing 7A	---	---	---	---	---	---	---	1	0	---	---	---	---	---	A // G	2	bosTau8	ARS-BFGL-NGS-85189	---	ARS-BFGL-NGS-85189	CDCB;ILMN	CDCB 45k	---	---
21	Milking temperament	OTUD7A	30667805	30753716	4,381 canadian holstein cows	[34]	AX-106737266	Affx-106513313	rs110737839	2	21	30752108	30752108	+	0	---	CCCCTTTTTAGGGCCCACGAGGGCTGTGAAGGCAG[A/C]AACTCCAGATCGAGGATCAAGAGACTCGGGCTGGG	A	C	C	A	NM_001206968 // intron // 0 // Bt.63329 // OTUD7A // 789946 // OTU domain containing 7A	---	---	---	---	---	---	same	1	0	---	---	---	---	---	A // C	2	bosTau8	ARS-BFGL-NGS-37012	---	ARS-BFGL-NGS-37012	CDCB;ILMN	CDCB 45k	---	---
21	Milking temperament	ADAMTS7	30835151	30897314	4,381 canadian holstein cows	[34]	AX-124385032	Affx-113717598	---	2	21	30845579	30845579	+	0	---	ATTGCTCAGGAAAAGCCATAGCTGTGGCAGGGCAC[A/G]GGCTCATGACATATAGCCCACCTCACAGGCTCTAG	A	G	G	A	NM_001206968 // downstream // 91554 // Bt.63329 // OTUD7A // 789946 // OTU domain containing 7A /// NM_174644 // upstream // 218120 // Bt.3898 // IDH3A // 282446 // isocitrate dehydrogenase 3 (NAD+) alpha	---	---	---	---	---	---	---	1	0	---	---	---	---	---	A // G	2	bosTau8	BTB-01777254	---	BTB-01777254	CDCB;ILMN	CDCB 45k	---	---
21	Milking temperament	ADAMTS7	30835151	30897314	4,381 canadian holstein cows	[34]	AX-106728113	Affx-113740377	---	2	21	30887167	30887167	+	0	---	AGGGAGGCGGACGGCCACGACCACATCCAGCCGCC[C/T]GAGTTCTCCTGGCGCTATGGACCCTGGTCCAAATG	T	C	C	T	NM_001206968 // downstream // 133142 // Bt.63329 // OTUD7A // 789946 // OTU domain containing 7A /// NM_174644 // upstream // 176532 // Bt.3898 // IDH3A // 282446 // isocitrate dehydrogenase 3 (NAD+) alpha	---	---	---	---	---	---	---	1	0	---	---	---	---	---	T // C	2	bosTau8	ARS-BFGL-NGS-5033	---	ARS-BFGL-NGS-5033	CDCB;ILMN	CDCB 45k	---	---
21	Milking temperament	TBC1D2B	30902155	30968114	4,381 canadian holstein cows	[34]	AX-106723972	Affx-113743821	---	2	21	30908358	30908358	+	0	---	ACAGGGCAGGGCGCTGGGTGCTATGGCCTGAAGCC[A/C]CTCATACACTCCAAATGCCCCATGAAAACAGCTGC	A	C	C	A	NM_001206968 // downstream // 154333 // Bt.63329 // OTUD7A // 789946 // OTU domain containing 7A /// NM_174644 // upstream // 155341 // Bt.3898 // IDH3A // 282446 // isocitrate dehydrogenase 3 (NAD+) alpha	---	---	---	---	---	---	---	1	0	---	---	---	---	---	A // C	2	bosTau8	ARS-BFGL-NGS-5914	---	ARS-BFGL-NGS-5914	CDCB;ILMN	CDCB 45k	---	---
21	Milking temperament	TBC1D2B	30902155	30968114	4,381 canadian holstein cows	[34]	AX-185115752	Affx-42877945	rs41960216	2	21	30917279	30917279	+	0	---	AAAAGAACCTAGAAATCTACTCATATTCAAATGGC[A/G]CTGTGATACATGATCAGGCATTTCAATCCAGTGAG	A	G	G	A	NM_001206968 // downstream // 163254 // Bt.63329 // OTUD7A // 789946 // OTU domain containing 7A /// NM_174644 // upstream // 146420 // Bt.3898 // IDH3A // 282446 // isocitrate dehydrogenase 3 (NAD+) alpha	---	---	---	---	---	---	same	1	0	---	---	---	---	---	A // G	2	bosTau8	Affx-42877945	---	---	Bos indicus;CDCB	---	---	---
21	Milking temperament	TBC1D2B	30902155	30968114	4,381 canadian holstein cows	[34]	AX-106723832	Affx-106505988	rs41961219	2	21	30942765	30942765	+	0	---	ACAGACGGGTCCCTGCCCCTGGAGCTCCCAGCCCC[A/C]ACCTGGGAGGTGGCCACAGACAAGAACGCAGAGAA	A	C	C	A	NM_001206968 // downstream // 188740 // Bt.63329 // OTUD7A // 789946 // OTU domain containing 7A /// NM_174644 // upstream // 120934 // Bt.3898 // IDH3A // 282446 // isocitrate dehydrogenase 3 (NAD+) alpha	---	---	---	---	---	---	reverse	1	0	---	---	---	---	---	A // C	2	bosTau8	ARS-BFGL-NGS-60995	---	ARS-BFGL-NGS-60995	Breed;CDCB;ILMN	CDCB 45k;Holstein (HO)	HO	Breed specific - Holstein
22	Milking temperament	EEFSEC	60063340	60172924	4,381 canadian holstein cows	[34]	AX-115119552	Affx-113719773	rs29014028	2	22	60084013	60084013	+	0	---	AGCTGGCAGGAGGAGGAGGAACACCATCAAGCAAG[C/T]CAACGCTTTCCAAGCGCGAGCTCATGCCTGCTGAG	T	C	T	C	NM_001083464 // intron // 0 // Bt.62604 // EEFSEC // 532824 // eukaryotic elongation factor, selenocysteine-tRNA-specific	---	---	---	---	---	---	same	1	0	---	---	---	---	---	T // C	2	bosTau8	UA-IFASA-4798	---	UA-IFASA-4798	CDCB;ILMN	CDCB 45k	---	---
22	Milking temperament	EEFSEC	60063340	60172924	4,381 canadian holstein cows	[34]	AX-106749534	Affx-106534620	rs109751208	2	22	60105535	60105535	+	0	---	GGTGACGCCGGAGTGGCCGCTGGTCTTTAAGGGAC[A/G]GTCCTCAAGCCCCCGGGGTCCCTCCCAGGACAGAC	A	G	A	G	NM_001083464 // intron // 0 // Bt.62604 // EEFSEC // 532824 // eukaryotic elongation factor, selenocysteine-tRNA-specific	---	---	---	---	---	---	same	1	0	---	---	---	---	---	A // G	2	bosTau8	ARS-BFGL-NGS-101683	---	ARS-BFGL-NGS-101683	CDCB;ILMN	CDCB 45k	---	---
22	Milking temperament	EEFSEC	60063340	60172924	4,381 canadian holstein cows	[34]	AX-115118957	Affx-113732755	rs109759595	2	22	60130492	60130492	+	0	---	TGTGTGTGTGTGTGTGTGTGTGTGCGCGCGCAGGA[A/G]GGAGCCCCCTTTGCAGGCCAGGTTCAAACAGTCCA	A	G	A	G	NM_001083464 // intron // 0 // Bt.62604 // EEFSEC // 532824 // eukaryotic elongation factor, selenocysteine-tRNA-specific	---	---	---	---	---	---	same	1	0	---	---	---	---	---	A // G	2	bosTau8	ARS-BFGL-NGS-116144	---	ARS-BFGL-NGS-116144	CDCB;ILMN	CDCB 45k	---	---
22	Milking temperament	RUVBL1	60179708	60211026	4,381 canadian holstein cows	[34]	AX-185116305	Affx-43297316	rs210372219	2	22	60180181	60180181	+	0	---	GCCGGAAAATGACCAGCCTCGGCAGGTGACGGGTA[C/T]CGAGTCCTTTTTGACCATTGCAGTTAAAGCCCACA	T	C	T	C	NM_001101076 // intron // 0 // Bt.41723 // RUVBL1 // 511475 // RuvB-like 1 (E. coli)	---	---	---	---	---	---	same	1	0	---	---	---	---	---	T // C	2	bosTau8	Affx-43297316	---	---	Bos indicus;CDCB	---	---	---
22	Milking temperament	KBTBD12	60249057	60288275	4,381 canadian holstein cows	[34]	AX-115113944	Affx-113738881	---	2	22	60265622	60265622	+	0	---	CTTCAGTAGCTGTGGCCCGTGGGCTTAGTTGCCCC[G/T]TGGTTTTTGGCATCTTCCCGGGTCAGGAATCAAAC	T	G	T	G	NM_001192448 // intron // 0 // Bt.62603 // KBTBD12 // 516527 // kelch repeat and BTB (POZ) domain containing 12	---	---	---	---	---	---	---	1	0	---	---	---	---	---	T // G	2	bosTau8	BTA-55081-no-rs	---	BTA-55081-no-rs	CDCB;ILMN	CDCB 45k	---	---
27	Milking temperament	ZMAT4	35241299	35618997	4,381 canadian holstein cows	[34]	AX-106733055	Affx-106555031	rs109009523	2	27	35261116	35261116	+	0	---	CAAGAGAGCTGGAGGCAGGACAGTGAGGTGGGTGC[A/G]GGGCCTCACGACTTTCATGGTGAGAAAGATGGAAA	A	G	G	A	NM_001076943 // intron // 0 // Bt.32728 // ZMAT4 // 616397 // zinc finger, matrin-type 4	---	---	---	---	---	---	reverse	1	0	---	---	---	---	---	A // G	2	bosTau8	ARS-BFGL-NGS-39240	---	ARS-BFGL-NGS-39240	CDCB;ILMN	CDCB 45k	---	---
27	Milking temperament	ZMAT4	35241299	35618997	4,381 canadian holstein cows	[34]	AX-124348710	Affx-113716882	---	2	27	35339647	35339647	+	0	---	GGAGGGGCTACATGCAGAACATCACCATCAGCTTT[A/G]ATGGCCATCTAGAAATCAGTTATCAGTGGTCTGAC	A	G	G	A	NM_001076943 // intron // 0 // Bt.32728 // ZMAT4 // 616397 // zinc finger, matrin-type 4	---	---	---	---	---	---	---	1	0	---	---	---	---	---	A // G	2	bosTau8	ARS-BFGL-NGS-110790	---	ARS-BFGL-NGS-110790	CDCB;ILMN	CDCB 45k	---	---
27	Milking temperament	ZMAT4	35241299	35618997	4,381 canadian holstein cows	[34]	AX-106725086	Affx-113713535	---	2	27	35372600	35372600	+	0	---	ACTCAAGTGCGTGGCCACCACTCAGGACCTTCCAT[A/C]AAGGATACATTGTTCTGGATACTGTAGGTGATGCA	A	C	C	A	NM_001076943 // intron // 0 // Bt.32728 // ZMAT4 // 616397 // zinc finger, matrin-type 4	---	---	---	---	---	---	---	1	0	---	---	---	---	---	A // C	2	bosTau8	ARS-BFGL-NGS-39006	---	ARS-BFGL-NGS-39006	CDCB;ILMN	CDCB 45k	---	---
27	Milking temperament	ZMAT4	35241299	35618997	4,381 canadian holstein cows	[34]	AX-185117724	Affx-44327828	rs209824548	2	27	35382031	35382031	+	0	---	AAACATTGAACAATCAGGACTTGAAATGAATGAAT[C/T]AGACATCTGTGTGCTATAAATGGATATAACTAATA	T	C	T	C	NM_001076943 // intron // 0 // Bt.32728 // ZMAT4 // 616397 // zinc finger, matrin-type 4	---	---	---	---	---	---	same	1	0	---	---	---	---	---	T // C	2	bosTau8	Affx-44327828	---	---	Bos indicus;CDCB	---	---	---
27	Milking temperament	ZMAT4	35241299	35618997	4,381 canadian holstein cows	[34]	AX-106749506	Affx-106538455	rs41570143	2	27	35486995	35486995	+	0	---	GGTCTGGTACTGGCTCATCACTCAGCTGCATCCCT[C/T]GTGCCTGGTCCTCTCTTTCCCTCCTGTTGCTTTTC	T	C	C	T	NM_001076943 // intron // 0 // Bt.32728 // ZMAT4 // 616397 // zinc finger, matrin-type 4	---	---	---	---	---	---	same	1	0	---	---	---	---	---	T // C	2	bosTau8	Hapmap46767-BTA-117224	---	Hapmap46767-BTA-117224	CDCB;ILMN	CDCB 45k	---	---
27	Milking temperament	ZMAT4	35241299	35618997	4,381 canadian holstein cows	[34]	AX-169474327	Affx-257164329	rs452438917	2	27	35501122	35501122	+	0	---	TAATCCATCCTCTCTAGCCAGGTGGTTCAGAGAGA[C/G]AGACTTGTTCCATGGAAGACTGTTGTATCTATTCA	C	G	G	C	NM_001076943 // intron // 0 // Bt.32728 // ZMAT4 // 616397 // zinc finger, matrin-type 4	---	---	---	---	---	---	same	2	0	---	---	---	---	---	C // G	2	bosTau8	Affx-257164329	---	---	Bos indicus;CDCB	---	---	---
27	Milking temperament	ZMAT4	35241299	35618997	4,381 canadian holstein cows	[34]	AX-124379827	Affx-113719221	rs110698703	2	27	35513325	35513325	+	0	---	CCCAGATCTGTACATTCCTGAAGGCCTTCCATCCA[G/T]GGAAAACAAAGCATGTTTATTTCTCCCCATTCTCC	T	G	T	G	NM_001076943 // intron // 0 // Bt.32728 // ZMAT4 // 616397 // zinc finger, matrin-type 4	---	---	---	---	---	---	same	1	0	---	---	---	---	---	T // G	2	bosTau8	ARS-BFGL-NGS-12204	---	ARS-BFGL-NGS-12204	CDCB;ILMN	CDCB 45k	---	---
27	Milking temperament	ZMAT4	35241299	35618997	4,381 canadian holstein cows	[34]	AX-106749087	Affx-106526116	rs110053601	2	27	35543951	35543951	+	0	---	GGGGGGGTGGGCCCCTGGAACTCAGCCTACTCCAA[C/T]GCCCTCACTGTACACATGAAACTGCCCAAAGCCAC	T	C	C	T	NM_001076943 // intron // 0 // Bt.32728 // ZMAT4 // 616397 // zinc finger, matrin-type 4	---	---	---	---	---	---	same	1	0	---	---	---	---	---	T // C	2	bosTau8	ARS-BFGL-NGS-3307	---	ARS-BFGL-NGS-3307	CDCB;ILMN	CDCB 45k	---	---
27	Milking temperament	ZMAT4	35241299	35618997	4,381 canadian holstein cows	[34]	AX-106738403	Affx-106512245	rs110164167	2	27	35592055	35592055	+	0	---	CCTTGCATTTGAGGATAGGGGCCACTGCTGGGTTC[A/G]GGGCATGGGGAGAGGAGCGAAGGGGATTTTGCCCA	A	G	A	G	NM_001076943 // intron // 0 // Bt.32728 // ZMAT4 // 616397 // zinc finger, matrin-type 4	---	---	---	---	---	---	same	1	0	---	---	---	---	---	A // G	2	bosTau8	ARS-BFGL-NGS-108281	---	ARS-BFGL-NGS-108281	CDCB;ILMN	CDCB 45k	---	---
