# Supplementary material for: Detection of Genetic Variants Associated with Behavioural Response During Milking in Simmental Dual-Purpose Cows
Source: Animals (Basel). 2025 Jun 15;15(12):1766. doi: 10.3390/ani15121766 (PMC12189442; doi:10.3390/ani15121766)
Supplement: Supplementary file 1 [file animals-15-01766-s001.zip › Supplementary file S2.xlsx]

## Sheet: Sheet1
	Milk Yield			Fat Percentage			Protein Percentage			Somatic Cell Score
Effect	Estimate	P value	Significance	Estimate	P value	Significance	Estimate	P value	Significance	Estimate	P value	Significance
breed SIM vs. BSW	-0.708981	0.43135		-0.173849	0.141		-0.0371159	0.5461		-1.29176	3.51e-05	***
lactation rank	0.080159	0.58737		-0.0216723	0.263		0.0014393	0.8865		0.265421	2.92e-07	***
days in milk	-0.019684	1.71e-13	***	0.0015715	3.02e-06	***	0.0017722	0	***	0.0016927	0.04799	*
milking reactivity (linear)	2.5928	0.00463	**	-0.0263512	0.824		-0.107783	0.0828	.	0.181727	0.55587
milking reactivity (quadratic)	1.68028	0.05241	.	-0.153398	0.175		-0.0859062	0.1455		-0.28917	0.32458
milking reactivity (cubic)	1.81371	0.03327	*	0.0708992	0.523		0.0020872	0.9712		0.0586645	0.83868
milking reactivity (quartic)	0.949223	0.22799		-0.0350004	0.734		0.0265868	0.6204		-0.721431	0.00742	**
body condition score 1 vs. 0	-0.210109	0.87211		0.209708	0.221		0.108072	0.2259		0.463392	0.29692
body condition score 2 vs. 0	-0.02341	0.98037		0.0386146	0.757		3.6e-05	0.9996		0.84392	0.00964	**
udder dirtiness 2 vs. 0	1.43444	0.28422		-0.0521367	0.766		-0.0386029	0.6726		0.443939	0.32951
tarsal joint lesions 2 vs. 0	0.176161	0.91867		-0.143283	0.526		0.0219826	0.8519		-0.179765	0.75924
claws overgrowth 2 vs. 0	-0.032776	0.98215		-0.0405579	0.833		-0.0194441	0.8458		0.679133	0.17349
