# Supplementary material for: Detection of Genetic Variants Associated with Behavioural Response During Milking in Simmental Dual-Purpose Cows
Source: Animals (Basel). 2025 Jun 15;15(12):1766. doi: 10.3390/ani15121766 (PMC12189442; doi:10.3390/ani15121766)
Supplement: Supplementary file 1 [file animals-15-01766-s001.zip › Supplementary file S4.xlsx]

## Sheet: Sheet1
SNP	CHR	POS	A1	A2	contrast	estimate	p_value
AX-106723972	21	30908358	C	A	CC - CA	2.05467	0.00984111
AX-106728113	21	30887167	C	T	CC - CT	2.10595	0.00389779
AX-106757017	16	20099741	G	A	GA - AA	-1.15133	0.0325737
AX-124348710	27	35339647	A	G	AG - GG	-1.5241	0.0296242
AX-185115752	21	30917279	G	A	GG - GA	2.05467	0.00984111
